# Supplementary material for: Bone-derived PDGF-BB drives brain vascular calcification in male mice
Source: J Clin Invest. 2023 Dec 1;133(23):e168447. doi: 10.1172/JCI168447 (PMC10688993; doi:10.1172/JCI168447)
Supplement: Supporting data values [file jci-133-168447-s179.xlsx]

## Sheet: figure 1
C
cortex	0	0	0	0	0
Hippocampus	0	0	0	0	0
thalamus	0.514168	0.422312	0.278019	0.333819	0.21726
Hypothalamus	0	0	0	0	0
D
6	7	8	9	10	11	12	13
0	0	0	0	0.109158	0.40501	0	0
0	0	0	0	0.142178	0.24718	0.032954	0
0	0	0	0	0	0.187439	0.09058	0
0	0	0	0.098919	0.2349	0	0	0
0	0	0	0	0.00357	0.21369	0	0
H
3M	21M
4.08e-05	0.00263
3.02e-05	0.00115
5.32e-05	0.00106
1.77e-05	0.00302
1.02e-05	0.00298

## Sheet: figure 2
A			B			C			H
3M male	22M male		3M female	22M female		WT	PdgfbcTG		Hippocampus			Thalamus			Cortex
11.5763	27.8013		10.07	6.55		12.7929	17.3917		WT	Pdgfb cTG		WT	Pdgfb cTG		WT	Pdgfb cTG
12.2617	33.2153		14.84	1.51		9.44826	24.3044		1.06568	0.821926		0.682494	1.25418		0.6851	0.963415
7.37653	23.9276		11.21	6.23		11.3612	23.8061		1.12066	0.878895		0.498484	0.803875		1.40288	0.929784
5.18816	20.2131		9.77	10		8.7031	22.8658		0.852537	0.667176		0.355285	0.926775		1.39451	1.15692
7.72496	32.9353		11.12	1.64					0.922665	0.824068		0.855554	1.36289		0.629035	1.29906
			5.94	0.52					0.966426	0.956076		0.597109	1.14912		0.913793	0.84474

## Sheet: figure 3
A			E
WT	PdgfbcKO		WT	PdgfbcKO
16.6942	11.3719		0.00166	2.8e-05
19.7932	9.13068		0.000901	1.7e-05
21.3595	8.8192		0.00138	1.05e-05
20.6498	12.5906		0.000875

## Sheet: figure 5
C(runx2)				D(Alpl)				E(Spp1)
Control	30ng	50ng		Control	30ng	50ng		Control	30ng	50ng
1	1.48557	2.15515		1	1.05774	1.40318		1	1.73396	2.02127
1	1.11719	2.03704		1	1.10442	1.40594		1	1.52825	1.70567
1	1.41297	1.74619		1	1.27363	1.7651		1	1.62786	1.81057

## Sheet: figure 6
B				D				H
	p-PDGFRB/PDGFRB	p-ERK/ERK			p-PDGFRB/PDGFRB	p-ERK/ERK		SPP1			runx2			Sp7
0 mins	0.114201	0.381665		0 hr	0.298038	0.493067		0h	4h	8h	0h	4h	8h	0h	4h	8h
10 mins	1.15692	1.51322		4 hr	1.27433	0.519293		1	1.5845	1.50187	1	1.933	2.07776	1	2.05194	1.3522
30 mins	0.43932	0.677412		8 hr	1.91292	1.01505		1	1.55496	1.3999	1	1.77849	1.5674	1	1.40145	1.18811
60 mins	0.30667	0.511529		24 hr	1.88952	0.713697		1	1.69355	1.42958	1	1.66099	0.745069	1	1.36611	1.20106
120 mins	0.44353	0.608972		48 hr	1.83702	0.68846		1	1.50948	1.38567	1	1.61787	0.697229	1	1.4557	1.35672
								1	1.99002	1.56074	1	2.17409	0.536283	1	0.955686	0.763735
I								1	1.74176	1.26182	1	2.02198	0.456248	1	1.24178	1.12209
SP7					Bglap
Control	4h	8h	16h		Control	4h	8h	16h
1	1.24051	0.53594	1.11549		1	0.674253	1.27796	0.828258
1	0.81527	1.16287	1.21899		1	1.11969	1.49019	0.942414
1	0.799276	0.926229	0.948075		1	1.08588	0.712356	0.990427

## Sheet: figure 7
A				C					F				G
Control	30ng	50ng		0 hr	10 ng/ml	20 ng/ml	50 ng/ml		Control	pdgfbb-20ng/ml	pdgfbb-50ng/ml		Control	4hr	16hr
1	1.89212	1.55521		0.407101	0.545989	0.664424	0.915987		1	2.03485	1.61599		1	1.37866	1.37174
1	1.79425	1.6598		0.442411	0.856973	0.550322	1.51482		1	2.02634	1.90607		1	1.25871	1.62452
1	1.5849	1.80058		0.578953	0.536691	0.692918	1.0144		1	1.85083	1.66697		1	1.2237	1.62537
1	1.48897	1.74549

## Sheet: figure 8
D			G
vehicle	PDGFB		0 hr	10 ng/ml	20 ng/ml	50 ng/ml
0.462498	0.900064		0.394476	0.64285	1.25945	1.22034
0.394844	0.773034		0.529777	0.705537	0.704692	1.25863
0.678754	1.13462		0.123066	0.785365	1.01348	1.06195

## Sheet: figure S3
B			C			D
WT	PDGFcTG		WT	PdgfbcTG		WT	PDGFcTG
41.0526	28.3784		43.3333	44.4444		7.07071	5.67376
38.0435	30.4878		43.2692	39.604		5.64972	7.69231
27.027	32.2917		33	25		5.24017	7.04846
24.7619	24.5614		28.0992	25		6.34921	4.6875
30.0971	28.4314		26.8519	32.4561

## Sheet: figure S5
A				B
slc20a2	4h	16h		XPR1	4h	16h
1	1.2026	1.09564		1	1.31718	0.506891
1	0.936575	1.12936		1	0.836174	0.881085
1	0.912022	1.04534		1	1.07031	1.04191
